# Supplementary material for: Risk of Post-stroke Epilepsy Following Stroke-Associated Acute Symptomatic Seizures
Source: Front Aging Neurosci. 2021 Sep 13;13:707732. doi: 10.3389/fnagi.2021.707732 (PMC8475904; doi:10.3389/fnagi.2021.707732)
Supplement: Supplementary file 1 [file Data_Sheet_1.xls]

## Sheet: Sheet1
Patient number	Stroke type(0=hemorrhagic stroke, 1=ischemic stroke)	Sex (0=male, 1=female)	Age at onset (years)	Age <65 years （0=no, 1=yes）	Alcohol drinkg (0=no，1=yes)	Smoking(0=no，1=yes)	Hypertension(0=no，1=yes)	Diabetes (0=no，1=yes)	Hyperlipedemia(0=no，1=yes)	Hyperuricemia (0=no，1=yes)	Seizure type（1=Bilateral tonic-clonic seizure，2=Focal motor seizure, 0=Undetermined）	stroke-to-acute symptomatic seizure interval(days)	stroke-to-acute symptomatic seizure interval> 3 days	Multiple acute symptomatic seizures (0=no，1=yes)	Status epilepticus(0=no，1=yes)	Electroencephalogram(0=normal；1=nonspecific abnormal；2=epileptic discharge,3=absent)	Antiseizure Medication (0=no，1=yes)	NHISS	NIHSS > 14	Infectious complication (0=no，1=yes)	Lesion volume（ml）	Lesion volume >10ml(0=no, 1=yes)	Cortical involvement(0=no，1=yes)	Multilobar involvement(0=no，1=yes)	Deep involvement (0=no，1=yes)	Extension into ventricular(0=no，1=yes)	Surgical treatment (0=no，1=yes)	Toast classification(1=Large-artery atherosclerosis, 2=Cardioembolism, 3=Small-vessel occlusion, 4=Stroke of other determined etiology, 5=Stroke of other determined etiology)	Thrombolysis (0=no，1=yes)	lipid-lowering treatment (0=no，1=yes)	Thrombocytopenic therapy (0=no，1=yes)	Anticoagulation (0=no，1=yes)	PSE(0=no，1=yes)	Follow up duration (days)
1536826	1	0	70	0	0	0	1	1	0	1	1	0	0	0	0	2	1	4	0	0	6.86904	0	1	0	0			3	0	1	0	0	0	551
513759	1	0	55	1	0	1	1	0	0	1	2	1	0	0	0	1	1	2	0	0	9.9953	0	1	1	0			3	0	1	1	0	0	4264
697552	1	0	66	0	1	1	1	0	1	0	2	0	0	1	0	2	1	0	0	0	1.09704	0	1	0	0			1	0	1	1	0	1	11
1217725	1	0	85	0	0	1	1	0	0	0	2	0	0	0	0	1	1	4	0	0	9.9802	0	1	1	1			1	1	1	1	0	0	411
1186857	1	1	85	0	0	0	1	0	0	1	2	0	0	0	0	1	1	2	0	0	7.04855	0	1	0	1			1	0	1	1	0	0	1321
1152240	0	1	82	0	0	0	1	0	0	0	2	3	0	0	0	3	1	12	0	0	9.94455	0	1	1	1	0	0						0	2047
1269226	1	1	65	0	0	0	1	0	0	0	1	0	0	0	1	3	0	20	1	1	9.77245	0	1	1	1			1	0	1	1	0	1	202
1293265	1	1	59	1	0	0	0	1	0	0	1	0	0	0	1	3	1	28	1	0	9.42005	0	1	1	0			3	0	1	1	0	0	971
442624	0	0	80	0	0	0	1	0	0	0	1	5	1	0	1	3	1	4	0	0	9.98711	0	1	0	0	0	0						0	327
1365255	1	0	57	1	0	0	0	0	0	0	1	0	0	0	0	2	1	1	0	0	4.0938	0	1	1	1			1	0	1	1	0	1	83
1298904	0	0	68	0	1	0	1	0	1	0	2	6	1	0	0	3	1	7	0	1	13.0456	1	1	1	0	0	0						0	122
1559442	0	1	74	0	0	0	1	0	0	1	1	0	0	0	0	3	0	3	0	1	13.8395	1	1	1	0	0	0						0	474
1169056	0	1	62	1	0	0	1	0	1	0	1	4	1	0	0	3	1	19	1	0	14.5948	1	0	0	1	1	0						0	292
1391673	1	0	81	0	0	0	1	1	0	1	0	1	0	0	1	3	1	13	0	0	7.3595	0	1	1	0			1	0	1	1	0	0	1072
1303945	0	0	83	0	1	1	1	0	0	0	2	2	0	0	0	3	1	2	0	1	15.4932	1	1	0	0	0	0						0	562
872658	1	0	80	0	1	1	0	0	0	0	2	0	0	1	0	1	1	3	0	0	0.27186	0	1	0	1			5	0	1	1	0	0	96
1353015	1	1	50	1	0	0	1	0	0	0	0	0	0	0	0	0	0	5	0	0	9.63992	0	1	1	0			5	0	1	0	1	0	1225
1269343	0	0	61	1	1	1	1	0	0	0	1	2	0	0	0	2	1	0	0	0	18.0996	1	1	0	0	0	0						0	1569
896420	1	0	80	0	0	1	0	0	0	1	1	0	0	0	0	3	0	5	0	0	0.12156	0	1	0	0			2	0	1	1	1	0	601
1356415	1	0	80	0	1	1	0	0	0	0	2	3	0	1	0	1	1	9	0	0	101.662	1	1	1	1			1	0	1	1	0	0	1211
807001	1	0	66	0	1	1	1	0	0	1	1	0	0	0	0	3	1	5	0	0	9.90175	0	1	1	1			2	0	1	1	0	0	2740
802013	1	0	56	1	1	1	0	1	0	0	1	5	1	0	0	3	1	0	0	0	15.6787	1	1	1	1			5	0	1	0	1	0	69
806335	0	0	57	1	1	1	1	0	0	0	1	0	0	0	0	3	1	2	0	0	18.2578	1	1	0	0	0	0						0	2745
1451649	1	1	56	1	0	0	0	1	0	1	1	0	0	0	0	3	1	28	1	1	86.3517	1	1	1	1			4	0	1	0	1	1	55
1118292	1	0	46	1	0	0	1	0	0	0	1	0	0	0	1	3	0	28	1	1	17.3063	1	1	1	0			1	0	1	1	0	1	22
1123118	1	0	78	0	0	1	1	0	0	0	2	0	0	0	0	3	1	14	0	0	8.07195	0	1	0	0			3	1	0	0	1	0	423
656999	0	0	63	1	1	1	1	0	0	0	0	0	0	0	0	3	1	4	0	1	18.7981	1	0	0	1	0	0						0	616
629455	0	0	79	0	1	1	0	0	0	0	1	0	0	0	0	3	1	11	0	0	19.3933	1	1	1	0	0	0						0	2524
1461556	1	1	76	0	0	0	0	0	0	0	2	4	1	0	0	3	1	15	1	0	2.6476	0	0	0	1			3	0	1	1	1	1	592
1505443	1	0	76	0	0	1	0	0	0	0	1	0	0	0	0	2	1	2	0	0	0.97585	0	1	0	0			1	0	1	1	0	0	152
1401775	1	1	76	0	0	0	1	1	0	1	1	0	0	0	0	2	1	9	0	0	0.1188	0	1	1	0			1	0	1	1	0	0	592
409920	1	0	64	1	1	1	1	0	0	0	1	0	0	0	1	3	1	8	0	1	15.9962	1	1	1	1			1	0	1	1	1	0	427
1115985	1	1	87	0	0	0	1	0	0	0	1	0	0	0	1	3	1	23	1	1	13.2586	1	1	0	0			1	0	0	1	1	1	18
847783	0	1	40	1	0	0	0	0	0	0	2	2	0	0	0	3	1	13	0	0	20.1188	1	1	1	0	0	1						0	1653
1269238	1	1	83	0	0	0	1	1	0	1	2	6	1	0	0	3	1	15	1	0	17.5801	1	1	1	1			5	0	0	1	1	1	15
1188626	0	0	72	0	1	0	1	0	0	0	1	0	0	0	0	3	1	21	1	1	20.3578	1	0	0	1	1	0						0	276
1534178	1	0	74	0	1	1	0	0	0	0	1	0	0	0	0	2	0	2	0	0	1.22705	0	1	1	0			2	0	1	1	0	0	558
1433025	1	0	74	0	1	1	0	0	0	0	1	0	0	0	0	3	1	2	0	0	16.1797	1	1	0	0			1	0	1	1	1	0	924
515418	1	0	80	0	1	1	1	0	0	0	1	0	0	0	0	3	0	12	0	0	16.3583	1	1	1	1			3	0	0	1	0	0	2383
1328939	1	0	74	0	0	0	1	1	0	0	2	0	0	0	0	3	1	22	1	1	3.94536	0	1	0	0			3	0	1	0	1	0	1324
439699	1	1	74	0	0	0	1	0	0	0	2	0	0	0	0	3	1	0	0	1	20.9653	1	1	0	0			1	0	1	1	0	0	4987
1419690	0	0	71	0	1	0	1	0	0	0	1	1	0	0	1	3	1	20	1	1	9.95765	0	1	1	0	0	0						1	95
880311	1	0	61	1	0	0	1	0	0	0	2	0	0	0	0	3	1	6	0	1	16.7377	1	1	0	1			1	0	0	1	1	0	171
1427566	1	0	78	0	1	1	1	0	0	1	2	0	0	1	0	1	1	2	0	0	0.5913	0	1	1	1			5	0	1	0	1	1	14
1239572	1	0	73	0	1	0	1	1	0	1	1	1	0	0	1	3	1	12	0	1	19.5236	1	1	1	1			1	1	1	1	0	0	1168
1519960	0	0	64	1	0	0	1	1	0	1	2	2	0	0	0	3	1	8	0	1	21.2794	1	1	0	0	0	0						0	607
1212675	1	1	78	0	0	0	1	0	0	0	1	0	0	0	0	3	1	6	0	0	21.5625	1	1	1	0			4	0	0	1	0	1	79
556238	0	0	41	1	1	1	0	0	0	0	2	0	0	0	1	3	1	14	0	1	24.0374	1	0	0	1	0	0						0	3026
1201608	1	0	60	1	1	1	1	0	0	1	1	6	1	0	0	1	1	4	0	1	19.5522	1	1	1	0			1	0	1	1	0	0	99
879171	1	0	72	0	0	0	0	1	0	0	2	0	0	0	0	1	1	4	0	0	6.9313	0	1	1	1			1	0	1	1	0	0	1127
854008	1	0	77	0	1	1	0	1	0	1	1	0	0	1	0	1	1	3	0	0	0.2778	0	0	0	0			1	0	1	1	0	1	9
1576845	1	1	75	0	0	0	1	0	1	1	2	4	1	0	0	3	1	3	0	0	0.2102	0	0	0	0			1	0	1	1	0	1	134
493284	1	0	71	0	0	0	1	1	0	1	2	0	0	0	0	3	1	4	0	1	2.72655	0	1	1	1			2	0	1	0	1	0	791
895866	1	0	71	0	0	0	1	0	0	1	1	4	1	0	0	3	1	8	0	0	2.5497	0	1	1	1			1	0	0	1	0	0	955
539308	1	1	71	0	0	0	1	0	0	0	2	0	0	0	0	1	0	6	0	0	4.90428	0	1	0	0			2	0	1	1	0	0	4043
1409305	1	0	70	0	1	1	1	1	0	0	0	6	1	0	0	1	1	2	0	0	3.41265	0	1	0	0			1	0	1	1	0	0	1014
435290	1	0	70	0	0	0	0	0	0	0	2	0	0	0	0	3	0	5	0	0	4.9674	0	1	0	0			1	0	0	1	0	0	5025
1136380	1	0	69	0	0	1	1	1	0	0	1	0	0	0	1	3	1	3	0	0	0.86725	0	1	0	0			2	0	1	1	0	0	693
1514803	1	1	47	1	0	0	0	0	0	0	2	0	0	0	0	3	0	15	1	0	21.379	1	1	1	1			3	0	1	1	1	0	641
1144941	1	0	69	0	1	1	1	1	0	0	2	0	0	1	0	1	1	1	0	0	3.37555	0	1	0	0			1	0	1	1	0	0	2082
1214487	1	0	73	0	0	0	1	1	0	1	1	5	1	1	0	1	1	11	0	1	8.96885	0	0	1	0			1	0	1	1	0	1	16
565891	0	1	41	1	0	0	1	0	0	0	1	0	0	0	1	3	1	5	0	1	24.3935	1	0	0	1	0	1						0	467
1154470	1	0	68	0	0	1	0	0	1	1	1	0	0	0	1	3	1	9	0	0	0.26994	0	1	0	0			2	0	1	1	0	0	503
869501	1	0	53	1	0	0	1	1	0	0	1	0	0	0	0	1	1	0	0	0	24.8039	1	1	1	0			1	0	1	1	0	0	2036
1240675	0	0	48	1	0	1	1	0	1	0	2	2	0	0	0	2	0	16	1	0	18.4351	1	1	1	0	0	0						1	199
675449	1	0	37	1	1	1	0	0	0	0	1	0	0	0	0	1	1	6	0	0	26.2881	1	1	1	0			1	0	1	1	0	0	2963
1379056	1	1	67	0	1	0	0	0	0	0	1	0	0	0	1	3	1	10	0	1	7.93128	0	1	1	1			4	0	1	1	0	0	1118
1340227	1	0	67	0	1	1	1	0	0	1	1	0	0	0	0	1	1	3	0	0	1.13775	0	1	0	0			1	0	1	1	0	0	1287
1103319	0	0	73	0	0	0	1	0	0	0	1	0	0	1	0	3	1	0	0	0	2.4758	0	1	0	1	0	0						1	13
626695	1	0	72	0	0	1	1	1	0	0	1	0	0	1	0	3	1	10	0	1	0.2424	0	1	1	0			1	0	1	1	0	1	10
1163571	0	0	53	1	0	1	1	0	0	1	1	3	0	0	0	3	1	4	0	0	30.2917	1	0	0	1	0	0						0	747
602032	0	0	47	1	1	0	1	0	0	1	1	0	0	0	0	3	1	16	1	0	21.801	1	1	0	0	0	1						1	166
1436803	1	0	61	1	1	1	1	1	0	1	1	2	0	1	0	3	1	11	0	1	27.459	1	1	0	0			1	0	1	1	0	0	340
555655	1	1	66	0	0	0	1	0	0	0	1	0	0	0	1	3	0	15	1	1	5.75844	0	1	0	1			3	0	0	0	1	0	3908
1341874	1	0	68	0	1	1	0	0	0	0	2	6	1	0	0	1	1	2	0	0	115.406	1	1	1	0			1	1	1	1	0	1	59
1582249	1	0	67	0	1	1	1	1	0	0	2	1	0	0	0	3	0	0	0	0	2.21615	0	0	1	0			1	0	0	0	0	1	98
1614715	1	1	65	0	0	0	1	0	0	1	2	0	0	0	0	3	1	2	0	0	0.90975	0	1	1	0			1	0	1	1	0	0	300
1135919	1	0	66	0	1	1	1	0	0	0	2	4	1	0	1	3	1	23	1	1	74.5417	1	1	1	0			1	0	1	1	0	1	14
658901	1	0	59	1	0	1	1	0	0	0	2	7	1	0	0	1	1	4	0	1	31.2457	1	1	1	0			1	0	1	1	0	0	111
612624	0	0	45	1	0	1	1	1	0	0	0	1	0	0	1	3	1	9	0	1	37.0031	1	1	1	0	0	0						0	3444
1416508	1	0	66	0	1	1	0	0	0	1	1	0	0	0	0	1	1	2	0	0	0.10374	0	1	0	0			1	0	1	1	0	1	11
1269347	1	0	64	1	1	1	1	1	0	0	1	2	0	0	1	2	1	2	0	0	33.2568	1	1	1	0			1	0	1	1	1	0	1203
1112432	1	1	65	0	0	0	1	0	0	0	2	7	1	0	0	3	1	4	0	1	16.0628	1	1	0	1			1	0	1	1	0	1	170
526478	1	1	63	1	0	0	1	0	0	0	2	2	0	0	0	3	0	5	0	1	2.39916	0	1	1	1			2	0	0	0	0	0	423
621812	0	0	54	1	1	0	1	0	0	1	2	3	0	0	0	3	1	21	1	1	45.0937	1	1	0	0	1	1						0	228
1304853	1	0	65	0	0	0	0	0	0	0	2	0	0	0	0	3	1	1	0	1	0.26544	0	1	1	0			2	0	1	1	0	1	565
688759	0	1	49	1	0	0	1	0	0	0	1	7	1	0	0	3	1	21	1	0	45.1873	1	1	0	1	1	1						0	2865
1241179	1	1	63	1	0	0	1	1	0	0	1	0	0	0	0	3	1	11	0	1	0.33924	0	1	1	0			3	0	1	0	1	0	1689
602111	1	1	63	1	0	0	1	0	0	0	2	2	0	0	0	1	1	8	0	0	2.33604	0	0	0	1			1	0	1	0	0	0	2643
514549	1	1	64	1	0	0	0	0	0	0	2	0	0	0	0	3	1	7	0	0	68.78298	1	1	1	1			3	0	0	1	1	1	769
1281839	1	0	63	1	1	0	0	0	0	0	2	7	1	0	0	1	1	8	0	0	10.6262	1	1	1	1			1	0	1	1	0	1	18
1159381	1	0	62	1	0	1	1	0	0	0	1	0	0	0	0	3	1	2	0	0	0.4143	0	0	1	1			1	0	1	1	0	0	196
1523207	0	1	77	0	0	0	1	1	0	0	0	2	0	0	0	3	1	6	0	1	56.2417	1	1	1	0	1	1						0	593
1493449	1	0	62	1	0	0	1	0	0	0	1	0	0	0	1	3	1	28	1	0	0.11415	0	1	1	0			4	0	1	1	0	0	695
1221382	1	0	62	1	1	0	1	0	0	0	0	7	1	0	0	2	1	3	0	0	6.28905	0	1	0	0			1	0	1	0	0	0	1512
1365205	0	1	73	0	0	0	1	1	0	1	1	3	0	0	1	3	1	2	0	0	7.84125	0	1	0	0	0	0						0	1174
891321	1	0	62	1	1	1	1	0	0	0	1	0	0	1	0	3	1	5	0	0	4.18245	0	1	0	0			1	0	1	1	1	0	2313
850932	1	0	63	1	0	0	1	1	0	1	1	0	0	1	1	3	1	11	0	0	32.1566	1	1	1	0			1	0	1	1	0	1	1352
1529499	1	0	68	0	1	0	1	0	0	0	1	0	0	0	0	3	1	14	0	0	36.1766	1	1	1	1			1	0	0	0	0	0	575
1424552	0	1	82	0	0	0	1	0	0	0	1	0	0	0	1	3	1	3	0	1	7.30335	0	1	0	0	0	0						0	969
1153062	0	1	84	0	0	0	1	0	0	0	1	2	0	0	0	1	1	3	0	0	5.9997	0	1	0	1	0	0						0	2045
1379234	1	1	62	1	0	0	0	0	0	0	1	0	0	0	1	2	1	4	0	0	1.21875	0	0	0	1			1	0	1	1	0	1	26
1459002	1	1	67	0	0	0	0	0	0	0	1	0	0	0	1	2	1	25	1	1	40.0859	1	1	1	1			1	0	1	1	1	0	823
1394291	1	0	61	1	0	0	1	0	0	0	1	0	0	0	1	2	1	7	0	0	48.5793	1	1	1	1			1	0	1	1	0	1	29
1530214	1	1	60	1	0	0	1	0	1	0	1	2	0	0	0	2	1	0	0	0	0.15625	0	1	0	0			3	0	1	1	0	0	570
818186	1	0	60	1	1	1	0	0	0	1	2	0	0	0	0	1	0	1	0	0	8.4531	0	1	1	0			4	0	1	1	0	0	1675
1429527	1	0	60	1	0	1	1	0	0	0	2	2	0	1	0	1	1	6	0	0	2.0385	0	0	0	1			1	0	1	1	0	1	15
1221286	0	0	60	1	1	1	1	0	0	0	2	0	0	0	0	2	0	0	0	0	7.93005	0	1	0	0	0	0						1	458
802471	0	0	59	1	1	1	1	0	0	0	1	5	1	1	0	2	1	1	0	1	5.7666	0	1	0	0	0	0						1	33
488952	1	0	83	0	0	0	1	0	0	0	2	0	0	0	0	3	0	22	1	1	42.815	1	1	1	1			1	0	0	0	1	0	153
1635813	1	0	59	1	0	1	1	0	0	0	1	0	0	0	0	1	1	3	0	0	0.5023	0	1	1	0			1	0	1	1	0	0	233
1173318	1	1	80	0	0	0	1	1	0	0	1	0	0	0	0	3	1	11	0	0	51.1829	1	1	1	1			1	0	1	0	0	0	228
1293895	1	0	73	0	1	1	1	0	0	0	1	0	0	0	0	3	1	30	1	0	54.4219	1	1	1	0			1	0	1	1	0	0	232
1184418	0	0	59	1	0	0	1	0	0	0	1	0	0	1	1	3	1	27	1	1	1.45745	0	1	0	0	0	0						1	47
1525067	1	1	58	1	0	0	0	0	0	1	2	1	0	0	0	1	0	1	0	0	0.69258	0	1	0	0			1	0	1	1	1	0	586
1377679	1	1	91	0	0	0	1	0	0	0	2	0	0	0	0	2	1	0	0	0	54.8014	1	1	1	0			3	0	1	1	0	0	1124
1253895	1	0	58	1	1	1	1	0	0	0	2	0	0	0	1	3	1	14	0	1	1.76136	0	1	0	1			3	0	1	1	0	0	1628
818003	1	0	58	1	1	1	1	0	0	0	2	5	1	0	0	3	1	10	0	1	5.08005	0	1	0	0			5	0	1	1	1	0	2673
1390813	1	0	59	1	1	1	1	1	0	0	1	0	0	0	1	2	1	5	0	0	6.46875	0	1	1	0			1	0	1	1	1	1	73
827451	0	1	33	1	0	0	0	0	0	0	1	0	0	0	1	3	1	0	0	0	5.57055	0	0	0	0	0	0						0	2581
1111691	0	0	54	1	1	1	1	0	0	1	2	6	1	1	0	1	1	4	0	0	27.566	1	1	0	0	0	0						1	2220
1522810	0	1	56	1	0	1	1	0	1	0	1	2	0	0	0	2	0	6	0	0	7.134	0	1	1	0	0	0						1	178
1343171	1	0	74	0	1	1	1	0	0	1	1	0	0	0	0	3	0	10	0	0	61.0812	1	1	1	1			3	0	1	1	0	0	608
829704	1	0	55	1	1	1	0	0	0	0	2	2	0	1	0	1	1	4	0	0	0.96504	0	1	1	0			2	0	1	1	0	0	2615
1596683	0	0	44	1	1	0	1	0	0	1	1	0	0	0	0	3	1	27	1	1	5.1645	0	0	0	0	0	0						0	351
858252	1	1	72	0	0	0	0	0	0	0	1	3	0	0	0	1	0	11	0	1	64.7406	1	1	1	1			3	0	1	1	0	0	1036
802814	0	0	78	0	0	1	1	0	0	0	1	0	0	0	1	0	0	13	0	0	4.97357	0	1	0	0	0	0						0	1135
1369054	1	0	54	1	1	0	0	0	0	1	2	0	0	0	0	2	0	3	0	0	0.22158	0	1	0	0			2	0	1	1	0	0	1161
530979	0	0	74	0	0	0	1	1	0	1	2	2	0	1	0	3	0	6	0	0	42.368	1	1	0	1	1	1						1	8
693607	0	0	61	1	1	1	1	0	0	0	1	0	0	0	0	3	0	1	0	0	4.51595	0	1	0	0	0	0						0	2835
695710	1	1	84	0	0	0	1	1	0	0	2	1	0	0	1	3	1	20	1	1	83.758	1	1	1	1			1	0	1	0	0	0	2794
1505232	1	1	52	1	1	0	0	0	0	0	2	0	0	0	0	1	1	4	0	0	0.75815	0	0	0	1			1	0	1	1	0	0	381
668044	1	0	52	1	0	1	1	0	0	0	2	0	0	0	0	1	0	0	0	0	3.10602	0	1	1	0			1	0	1	1	0	0	3017
1571180	1	1	50	1	0	0	0	0	1	0	2	3	0	0	0	2	0	4	0	0	8.875	0	1	1	0			1	0	1	1	0	0	440
1430792	1	0	58	1	1	1	0	0	0	1	1	0	0	0	1	3	0	19	1	1	90.7144	1	1	1	0			4	0	1	1	1	0	926
580783	0	0	39	1	1	1	1	0	0	0	1	2	0	0	1	3	1	3	0	0	3.89585	0	0	0	1	1	0						0	3690
1176783	0	0	66	0	0	0	1	1	1	1	1	0	0	0	0	2	0	4	0	1	3.8137	0	1	0	0	0	0						0	516
660265	0	1	73	0	0	0	1	1	0	0	1	7	1	0	0	3	1	20	1	1	42.7437	1	1	1	0	0	0						1	370
1450365	0	0	48	1	0	0	1	1	0	0	2	2	0	0	1	3	1	28	1	1	45.2668	1	0	0	1	1	1						1	197
448856	1	1	48	1	0	0	1	0	0	0	2	0	0	0	0	3	1	7	0	0	3.43524	0	0	0	1			1	0	0	1	0	0	4883
1186928	0	1	47	1	0	0	0	0	0	0	1	0	0	0	0	2	1	7	0	0	2.53315	0	1	0	0	0	0						1	1902
1319374	1	1	79	0	0	0	0	0	0	0	0	0	0	0	0	3	1	3	0	1	100.938	1	1	1	0			1	0	1	1	0	0	1086
1590401	0	0	46	1	1	1	1	0	0	0	1	5	1	0	1	3	0	10	0	0	53.798	1	1	1	0	0	1						1	74
1157102	0	1	40	1	0	0	1	0	0	1	2	0	0	1	0	3	1	6	0	0	2.72466	0	1	0	1	0	0						1	21
1431538	0	0	81	0	1	1	1	0	0	0	2	1	0	0	0	1	1	6	0	0	9.46125	0	1	1	0	0	0						1	18
1540088	1	0	46	1	1	1	0	0	0	1	1	0	0	0	0	2	1	0	0	0	0.06636	0	0	0	0			2	0	1	1	0	0	539
574685	0	0	50	1	1	1	1	0	0	0	2	2	0	0	0	0	1	8	0	0	3.35244	0	0	0	0	0	0						0	3760
1157490	0	0	62	1	1	1	1	0	0	0	1	1	0	1	0	3	1	5	0	0	2.9235	0	1	0	1	0	0						0	2025
871175	0	0	81	0	1	1	1	0	0	1	1	0	0	0	1	1	1	0	0	0	2.58305	0	1	0	0	0	0						0	207
1116609	0	0	23	1	0	0	0	0	0	1	1	0	0	0	0	3	1	6	0	0	1.7968	0	1	0	0	0	0						0	2199
1473708	0	0	75	0	0	0	1	1	1	1	2	0	0	0	0	2	0	5	0	0	1.5796	0	1	0	0	0	0						0	781
1535035	1	1	83	0	0	0	1	0	0	0	1	4	1	0	1	3	1	28	1	1	0.5011	0	1	0	0			1	0	1	1	0	1	592
460132	0	0	80	0	1	0	1	0	0	0	0	2	0	0	0	3	0	11	0	0	23.57376	1	0	0	1	1	0						0	96
452859	0	0	63	1	1	1	1	0	0	1	1	0	0	0	0	1	1	0	0	0	20.9653	1	1	0	0	0	0						0	1415
875127	1	0	69	0	0	1	1	1	0	0	2	0	0	0	1	3	1	9	0	1	139.468	1	1	1	1			1	0	1	0	0	0	1652
1549798	1	0	37	1	0	0	0	0	0	1	2	0	0	0	0	2	1	6	0	0	142.369	1	1	1	0			4	0	1	1	0	0	505
539814	0	0	55	1	1	1	0	0	0	0	1	0	0	0	0	3	1	3	0	0	10.78432	1	1	0	0	0	0						0	4041
426135	1	0	24	1	0	0	0	0	0	0	1	4	1	0	1	3	0	13	0	1	2.83578	0	1	0	1			3	0	0	0	0	0	5120
552266	0	1	46	1	1	1	1	0	1	0	0	2	0	0	0	3	1	0	0	0	4.62095	0	0	0	0	1	0						0	3933
802291	1	0	66	0	1	1	1	0	0	0	1	4	1	0	1	3	1	0	0	1	13.6368	1	1	1	0			1	0	0	1	0	1	592
1481014	1	0	59	1	0	1	1	0	0	0	1	0	0	0	1	1	1	10	0	1	156.069	1	1	1	0			1	0	1	0	0	0	741
816126	1	1	76	0	0	0	1	1	0	0	1	0	0	0	1	3	1	5	0	1	176.385	1	1	1	1			3	0	0	0	0	0	1431
806736	1	1	62	1	0	0	0	0	0	0	2	0	0	0	0	3	1	22	1	1	3.54906	0	1	1	0			2	0	1	1	1	1	16
1545304	1	0	79	0	0	0	0	0	0	0	1	1	0	1	0	3	1	1	0	0	9.1719	0	1	1	1			3	0	1	0	0	0	523
1273193	0	0	58	1	0	0	1	1	0	0	2	4	1	0	1	3	1	20	1	1	67.4423	1	1	1	0	1	0						1	123
828625	0	0	82	0	1	0	1	0	0	0	2	2	0	0	1	3	1	4	0	1	19.8856	1	1	0	0	0	0						1	129
565483	1	0	73	0	1	1	1	0	0	0	1	4	1	0	0	3	1	5	0	0	29.7206	1	1	0	0			3	0	1	1	0	1	592

## Sheet: Sheet2
Lesion volume（ml）
6.86904	20.9653
9.9953
1.09704
9.9802
7.04855
9.94455
9.77245
9.42005
9.98711
4.0938
13.0456
13.8395
14.5948
7.3595
15.4932
0.27186
9.63992
18.0996
0.12156
101.662
9.90175
15.6787
18.2578
86.3517
17.3063
8.07195
18.7981
19.3933
2.6476
0.97585
0.1188
15.9962
13.2586
20.1188
17.5801
20.3578
1.22705
16.1797
16.3583
3.94536
9.95765
16.7377
0.5913
19.5236
21.2794
21.5625
24.0374
19.5522
6.9313
0.2778
0.2102
2.72655
2.5497
4.90428
3.41265
4.9674
0.86725
21.379
3.37555
8.96885
24.3935
0.26994
24.8039
18.4351
26.2881
7.93128
1.13775
2.4758
0.2424
30.2917
21.801
27.459
5.75844
115.406
2.21615
0.90975
74.5417
31.2457
37.0031
0.10374
33.2568
16.0628
2.39916
45.0937
0.26544
45.1873
0.33924
2.33604
68.78298
10.6262
0.4143
56.2417
0.11415
6.28905
7.84125
4.18245
32.1566
36.1766
7.30335
5.9997
1.21875
40.0859
48.5793
0.15625
8.4531
2.0385
7.93005
5.7666
42.815
0.5023
51.1829
54.4219
1.45745
0.69258
54.8014
1.76136
5.08005
6.46875
5.57055
27.566
7.134
61.0812
0.96504
5.1645
64.7406
4.97357
0.22158
42.368
4.51595
83.758
0.75815
3.10602
8.875
90.7144
3.89585
3.8137
42.7437
45.2668
3.43524
2.53315
100.938
53.798
2.72466
9.46125
0.06636
3.35244
2.9235
2.58305
1.7968
1.5796
0.5011
23.57376
139.468
142.369
10.78432
2.83578
4.62095
13.6368
156.069
176.385
3.54906
9.1719
67.4423
19.8856
29.7206
